# Supplementary material for: New Neuromuscular Training for Peripheral Nerve Disorders Using an Ankle Joint Hybrid Assistive Limb: A Case Series
Source: Medicina (Kaunas). 2023 Jul 5;59(7):1251. doi: 10.3390/medicina59071251 (PMC10384348; doi:10.3390/medicina59071251)
Supplement: Supplementary file 1 [file medicina-59-01251-s001.zip]

Archive with 1 entries (1 files):
- medicina-2446813-supplementary.mp4
